# Supplementary material for: Anthocyanin Content of Crackers and Bread Made with Purple and Blue Wheat Varieties
Source: Molecules. 2022 Oct 24;27(21):7180. doi: 10.3390/molecules27217180 (PMC9656245; doi:10.3390/molecules27217180)
Supplement: Supplementary file 1 [file molecules-27-07180-s001.zip]

Archive with 1 entries (1 files):
- molecules-1934080-supplementary.pdf
